# Supplementary material for: Cancer signature ensemble integrating cfDNA methylation, copy number, and fragmentation facilitates multi-cancer early detection
Source: Exp Mol Med. 2023 Nov 1;55(11):2445–60. doi: 10.1038/s12276-023-01119-5 (PMC10689759; doi:10.1038/s12276-023-01119-5)
Supplement: Supplementary file 2 — Supplementary tables [file 12276_2023_1119_MOESM2_ESM.xlsx]

## Sheet: Summary
Supplementary Table 1. Sample collection from multiple sources.
Supplementary Table 2. Sample list and next-generation sequencing quality metrics.
Supplementary Table 3. Classification results for cancer detection by methylation (AMF), copy number ratio (CNR), fragment size ratio (FSR), and cancer signature ensemble (CSE) models.

## Sheet: Supplementary Table 1
Supplementary Table 1. Sample collection from multiple sources.
Cancer type	Samples type	Source	Number of samples	IRB no.
Healthy	blood	SNUH	140	H-2201-128-1294
		HMF	142	HNR2022-02
	plasma	SNUH	83	H-1805-049-944
Colon	plasma	SNUH	131	H-1708-031-875
	tumor tissue	SNUH	106
	adjacent normal tissue	SNUH	20
Liver	plasma	AJUH	62	AJIRB-BMR-EXP-21-525
		SNUH-HUB	51	H-2201-128-1294
	tumor tissue	AJUH	30	AJIRB-BMR-EXP-21-525
		SNUH-HUB	20	H-2201-128-1294
	adjacent normal tissue	AJUH	26	AJIRB-BMR-EXP-21-525
Lung	plasma	SMC	125	2022-10-034
		SNUH	14	1907-090-1048
		SNUH-HUB	100	H-2201-128-1294
	tumor tissue	SNUH-HUB	16	H-2201-128-1294
		SNUH	15	1907-090-1048
	adjacent normal tissue	SNUH	14	1907-090-1048
Prostate	plasma	EUMC	135	SEUMC 2022-08-047-002
		SNUH-HUB	8	H-2201-128-1294
	tumor tissue	SNUH-HUB	30	H-2201-128-1294
	\

## Sheet: Supplementary Table 2
Supplementary Table 2. Sample list and next-generation sequencing quality metrics.
SampleID	tumor type	sample type	uniquely mapped read (M)	mapping rate	duplication rate	conversion rate
colon_cfDNA_1	colon	cfDNA	290.9	0.922713	0.10331	0.996771
colon_cfDNA_2	colon	cfDNA	265	0.916193	0.08828	0.997226
colon_cfDNA_3	colon	cfDNA	306.2	0.920715	0.087773	0.997745
colon_cfDNA_4	colon	cfDNA	290.8	0.924968	0.086778	0.997358
colon_cfDNA_5	colon	cfDNA	225.4	0.912735	0.082009	0.997388
colon_cfDNA_6	colon	cfDNA	290.8	0.927606	0.100832	0.997122
colon_cfDNA_7	colon	cfDNA	379.3	0.91486	0.114371	0.99789
colon_cfDNA_8	colon	cfDNA	264.3	0.919002	0.094705	0.997147
colon_cfDNA_9	colon	cfDNA	265.2	0.920947	0.089315	0.997162
colon_cfDNA_10	colon	cfDNA	239.9	0.917269	0.090723	0.996231
colon_cfDNA_11	colon	cfDNA	351.3	0.924019	0.088512	0.997653
colon_cfDNA_12	colon	cfDNA	289.5	0.929812	0.076983	0.996926
colon_cfDNA_13	colon	cfDNA	309.1	0.919074	0.088687	0.997325
colon_cfDNA_14	colon	cfDNA	327.5	0.932968	0.086084	0.997571
colon_cfDNA_15	colon	cfDNA	320.1	0.930179	0.090874	0.996318
colon_cfDNA_16	colon	cfDNA	333.7	0.930861	0.086165	0.99739
colon_cfDNA_17	colon	cfDNA	267.1	0.928731	0.096067	0.996675
colon_cfDNA_18	colon	cfDNA	251.2	0.927094	0.084997	0.995931
colon_cfDNA_19	colon	cfDNA	265.6	0.929123	0.075655	0.995394
colon_cfDNA_20	colon	cfDNA	293.4	0.924813	0.098608	0.997161
colon_cfDNA_21	colon	cfDNA	442.5	0.926693	0.084085	0.996084
colon_cfDNA_22	colon	cfDNA	239.5	0.920218	0.085692	0.996457
colon_cfDNA_23	colon	cfDNA	271.5	0.921411	0.084396	0.997385
colon_cfDNA_24	colon	cfDNA	271.9	0.924003	0.107637	0.995349
colon_cfDNA_25	colon	cfDNA	261.6	0.917984	0.088324	0.99635
colon_cfDNA_26	colon	cfDNA	235.9	0.895608	0.0934808	0.996329
colon_cfDNA_27	colon	cfDNA	243.9	0.920548	0.0844129	0.996829
colon_cfDNA_28	colon	cfDNA	279.8	0.921634	0.0835515	0.996931
colon_cfDNA_29	colon	cfDNA	284.8	0.930042	0.0880945	0.99703
colon_cfDNA_30	colon	cfDNA	193.9	0.919796	0.0890325	0.995428
colon_cfDNA_31	colon	cfDNA	258.4	0.920596	0.0960787	0.995629
colon_cfDNA_32	colon	cfDNA	242.4	0.920333	0.0949206	0.99663
colon_cfDNA_33	colon	cfDNA	252	0.922193	0.0936927	0.995431
colon_cfDNA_34	colon	cfDNA	202.2	0.927462	0.0813908	0.996329
colon_cfDNA_35	colon	cfDNA	221.5	0.9249	0.0845565	0.9966
colon_cfDNA_36	colon	cfDNA	303.8	0.927612	0.052603	0.997287
colon_cfDNA_37	colon	cfDNA	276.5	0.92421	0.0900393	0.99586
colon_cfDNA_38	colon	cfDNA	267.2	0.93139	0.0942989	0.99763
colon_cfDNA_39	colon	cfDNA	245.7	0.921657	0.0886834	0.99773
colon_cfDNA_40	colon	cfDNA	201.7	0.916581	0.0773486	0.9979
colon_cfDNA_41	colon	cfDNA	265.7	0.923087	0.0960406	0.9983
colon_cfDNA_42	colon	cfDNA	252.3	0.916177	0.173572	0.997665
colon_cfDNA_43	colon	cfDNA	217.1	0.922963	0.0874843	0.990687
colon_cfDNA_44	colon	cfDNA	260.8	0.921291	0.0878798	0.99389
colon_cfDNA_45	colon	cfDNA	257.2	0.928054	0.0721021	0.995828
colon_cfDNA_46	colon	cfDNA	307.6	0.925056	0.0801569	0.996628
colon_cfDNA_47	colon	cfDNA	227.2	0.930168	0.0937512	0.990989
colon_cfDNA_48	colon	cfDNA	207.6	0.920649	0.085229	0.995729
colon_cfDNA_49	colon	cfDNA	251.8	0.918498	0.0903309	0.99523
colon_cfDNA_50	colon	cfDNA	252.3	0.929087	0.07016	0.995658
colon_cfDNA_51	colon	cfDNA	244.8	0.921351	0.0895641	0.996629
colon_cfDNA_52	colon	cfDNA	245.5	0.917981	0.0851548	0.996329
colon_cfDNA_53	colon	cfDNA	334.2	0.928005	0.055669	0.996319
colon_cfDNA_54	colon	cfDNA	202.7	0.912783	0.060505	0.995391
colon_cfDNA_55	colon	cfDNA	278.1	0.928346	0.054587	0.996848
colon_cfDNA_56	colon	cfDNA	264.4	0.927905	0.05538	0.99565
colon_cfDNA_57	colon	cfDNA	260.9	0.911547	0.060865	0.996963
colon_cfDNA_58	colon	cfDNA	326.8	0.926759	0.056835	0.997291
colon_cfDNA_59	colon	cfDNA	312.2	0.925321	0.054744	0.996067
colon_cfDNA_60	colon	cfDNA	270.3	0.919552	0.056741	0.99731
colon_cfDNA_61	colon	cfDNA	231.6	0.91448	0.066647	0.995459
colon_cfDNA_62	colon	cfDNA	292.7	0.925957	0.054736	0.996677
colon_cfDNA_63	colon	cfDNA	253.5	0.925567	0.058257	0.996559
colon_cfDNA_64	colon	cfDNA	321.5	0.922788	0.073955	0.99646
colon_cfDNA_65	colon	cfDNA	247.5	0.827171	0.060572	0.997854
colon_cfDNA_66	colon	cfDNA	203.7	0.801436	0.065698	0.996204
colon_cfDNA_67	colon	cfDNA	247.4	0.839289	0.07554	0.996347
colon_cfDNA_68	colon	cfDNA	355.2	0.923211	0.054519	0.998152
colon_cfDNA_69	colon	cfDNA	250.1	0.838582	0.060937	0.99791
colon_cfDNA_70	colon	cfDNA	211.6	0.848391	0.060289	0.998087
colon_cfDNA_71	colon	cfDNA	192.4	0.880805	0.053881	0.99565
colon_cfDNA_72	colon	cfDNA	336	0.91759	0.059442	0.997871
colon_cfDNA_73	colon	cfDNA	248.4	0.868627	0.068354	0.995117
colon_cfDNA_74	colon	cfDNA	206.1	0.875614	0.069026	0.996012
colon_cfDNA_75	colon	cfDNA	302.4	0.916618	0.06848	0.996878
colon_cfDNA_76	colon	cfDNA	291.5	0.904287	0.082423	0.997533
colon_cfDNA_77	colon	cfDNA	283.3	0.924686	0.056844	0.997834
colon_cfDNA_78	colon	cfDNA	253	0.910758	0.072801	0.997707
colon_cfDNA_79	colon	cfDNA	251.9	0.887471	0.079277	0.997913
colon_cfDNA_81	colon	cfDNA	225	0.906821	0.070505	0.996636
colon_cfDNA_82	colon	cfDNA	341.6	0.92175	0.076024	0.997938
colon_cfDNA_83	colon	cfDNA	239.5	0.912546	0.066841	0.997419
colon_cfDNA_84	colon	cfDNA	309.1	0.916703	0.068889	0.997679
colon_cfDNA_85	colon	cfDNA	279.8	0.926891	0.065576	0.998148
colon_cfDNA_86	colon	cfDNA	372.6	0.919485	0.063173	0.997878
colon_cfDNA_87	colon	cfDNA	301.4	0.923719	0.077852	0.997573
colon_cfDNA_88	colon	cfDNA	399.8	0.9276	0.085538	0.997825
colon_cfDNA_89	colon	cfDNA	282.7	0.927531	0.068773	0.996714
colon_cfDNA_90	colon	cfDNA	250.6	0.925956	0.066963	0.997827
colon_cfDNA_91	colon	cfDNA	179.9	0.9257	0.1065	0.9974
colon_cfDNA_92	colon	cfDNA	173	0.9259	0.1148	0.998
colon_cfDNA_93	colon	cfDNA	173.5	0.9266	0.1035	0.9961
colon_cfDNA_94	colon	cfDNA	186.4	0.9207	0.1071	0.9963
colon_cfDNA_95	colon	cfDNA	188.3	0.9146	0.1022	0.9959
colon_cfDNA_96	colon	cfDNA	206.8	0.9312	0.1049	0.9954
colon_cfDNA_97	colon	cfDNA	175.7	0.9265	0.1027	0.9931
colon_cfDNA_98	colon	cfDNA	186	0.915	0.1114	0.9969
colon_cfDNA_99	colon	cfDNA	153.6	0.8728	0.1276	0.9951
colon_cfDNA_100	colon	cfDNA	235.1	0.9108	0.1055	0.9964
colon_cfDNA_101	colon	cfDNA	160.1	0.9144	0.0697	0.9978
colon_cfDNA_102	colon	cfDNA	218.4	0.9163	0.0748	0.9946
colon_cfDNA_103	colon	cfDNA	205.9	0.9301	0.0681	0.9976
colon_cfDNA_104	colon	cfDNA	169.1	0.9079	0.061	0.9977
colon_cfDNA_105	colon	cfDNA	184.9	0.8867	0.0665	0.9971
colon_cfDNA_106	colon	cfDNA	296.5	0.8985	0.0842	0.9967
colon_cfDNA_107	colon	cfDNA	234.4	0.9138	0.082	0.9966
colon_cfDNA_108	colon	cfDNA	427.2	0.9006	0.0778	0.9961
healthy_cfDNA_1	healthy	cfDNA	294.3	0.931386	0.191532	0.997199
healthy_cfDNA_2	healthy	cfDNA	301.7	0.936345	0.173479	0.997125
healthy_cfDNA_3	healthy	cfDNA	267.4	0.933319	0.177593	0.997739
healthy_cfDNA_4	healthy	cfDNA	271	0.93478	0.169172	0.997715
healthy_cfDNA_5	healthy	cfDNA	325.3	0.92989	0.189486	0.997855
healthy_cfDNA_6	healthy	cfDNA	263.1	0.936224	0.199583	0.997826
healthy_cfDNA_7	healthy	cfDNA	279.7	0.931614	0.181314	0.997644
healthy_cfDNA_8	healthy	cfDNA	252	0.934732	0.166566	0.997496
healthy_cfDNA_9	healthy	cfDNA	315.5	0.933034	0.19424	0.997748
healthy_cfDNA_10	healthy	cfDNA	270.9	0.934928	0.162516	0.997494
healthy_cfDNA_11	healthy	cfDNA	289.8	0.935904	0.17406	0.998
healthy_cfDNA_12	healthy	cfDNA	302	0.930154	0.177286	0.997833
healthy_cfDNA_13	healthy	cfDNA	253.5	0.93707	0.173027	0.998492
healthy_cfDNA_14	healthy	cfDNA	278.9	0.924713	0.19953	0.998215
healthy_cfDNA_15	healthy	cfDNA	349.3	0.9354	0.222644	0.997755
healthy_cfDNA_16	healthy	cfDNA	283.4	0.93333	0.198414	0.997578
healthy_cfDNA_17	healthy	cfDNA	301.8	0.936871	0.201259	0.997529
healthy_cfDNA_18	healthy	cfDNA	281.6	0.933979	0.180242	0.997766
healthy_cfDNA_19	healthy	cfDNA	245	0.935505	0.201028	0.997377
healthy_cfDNA_20	healthy	cfDNA	271.7	0.933029	0.194653	0.997548
healthy_cfDNA_21	healthy	cfDNA	273.6	0.92629	0.109994	0.997446
healthy_cfDNA_22	healthy	cfDNA	306	0.929983	0.108264	0.997153
healthy_cfDNA_23	healthy	cfDNA	538.3	0.924787	0.119106	0.99776
healthy_cfDNA_24	healthy	cfDNA	287.1	0.937096	0.12021	0.998246
healthy_cfDNA_25	healthy	cfDNA	277.8	0.932142	0.10435	0.997917
healthy_cfDNA_26	healthy	cfDNA	293.4	0.928886	0.111047	0.997988
healthy_cfDNA_27	healthy	cfDNA	260.4	0.927585	0.105464	0.995823
healthy_cfDNA_28	healthy	cfDNA	309	0.926669	0.121864	0.997777
healthy_cfDNA_29	healthy	cfDNA	303.4	0.931752	0.099121	0.997981
healthy_cfDNA_30	healthy	cfDNA	304	0.930869	0.111786	0.99787
healthy_cfDNA_31	healthy	cfDNA	308.8	0.927791	0.109788	0.997777
healthy_cfDNA_32	healthy	cfDNA	319.9	0.931076	0.102374	0.997778
healthy_cfDNA_33	healthy	cfDNA	278.3	0.92966	0.116215	0.99726
healthy_cfDNA_34	healthy	cfDNA	261.1	0.928611	0.109639	0.996928
healthy_cfDNA_35	healthy	cfDNA	266.9	0.934143	0.120742	0.997818
healthy_cfDNA_36	healthy	cfDNA	279.2	0.92967	0.121525	0.997652
healthy_cfDNA_37	healthy	cfDNA	286.8	0.925638	0.11849	0.997627
healthy_cfDNA_38	healthy	cfDNA	372.3	0.929692	0.138555	0.99774
healthy_cfDNA_39	healthy	cfDNA	339	0.916356	0.133865	0.997889
healthy_cfDNA_40	healthy	cfDNA	296.4	0.928842	0.118916	0.997878
healthy_cfDNA_41	healthy	cfDNA	370.3	0.934027	0.110574	0.998488
healthy_cfDNA_42	healthy	cfDNA	373.9	0.934873	0.130257	0.998318
healthy_cfDNA_43	healthy	cfDNA	310.9	0.930506	0.110917	0.998465
healthy_cfDNA_44	healthy	cfDNA	345.9	0.932186	0.116739	0.998498
healthy_cfDNA_45	healthy	cfDNA	342.7	0.93874	0.10692	0.998517
healthy_cfDNA_46	healthy	cfDNA	323.9	0.929901	0.102964	0.998586
healthy_cfDNA_47	healthy	cfDNA	306.7	0.934428	0.100833	0.998353
healthy_cfDNA_48	healthy	cfDNA	411.1	0.934132	0.109155	0.998404
healthy_cfDNA_49	healthy	cfDNA	327.3	0.927839	0.116456	0.998031
healthy_cfDNA_50	healthy	cfDNA	297.1	0.933734	0.112422	0.998474
healthy_cfDNA_51	healthy	cfDNA	268.4	0.933124	0.127048	0.998445
healthy_cfDNA_52	healthy	cfDNA	298.2	0.935707	0.123165	0.998598
healthy_cfDNA_53	healthy	cfDNA	295.1	0.931031	0.118665	0.998507
healthy_cfDNA_54	healthy	cfDNA	307.2	0.936779	0.112374	0.998381
healthy_cfDNA_55	healthy	cfDNA	319.5	0.931868	0.133248	0.996817
healthy_cfDNA_56	healthy	cfDNA	273.5	0.931666	0.118713	0.997383
healthy_cfDNA_57	healthy	cfDNA	283.7	0.935006	0.110312	0.997936
healthy_cfDNA_58	healthy	cfDNA	305.9	0.930884	0.137435	0.99678
healthy_cfDNA_59	healthy	cfDNA	278.2	0.936299	0.11764	0.997794
healthy_cfDNA_60	healthy	cfDNA	300.8	0.93626	0.120711	0.997497
healthy_cfDNA_61	healthy	cfDNA	295.9	0.933493	0.121522	0.997746
healthy_cfDNA_62	healthy	cfDNA	313.1	0.93721	0.116575	0.997501
healthy_cfDNA_63	healthy	cfDNA	349.2	0.937196	0.132604	0.997656
healthy_cfDNA_64	healthy	cfDNA	354.9	0.93834	0.148091	0.998445
healthy_cfDNA_65	healthy	cfDNA	286.6	0.931567	0.127098	0.997336
healthy_cfDNA_66	healthy	cfDNA	274.1	0.931836	0.11841	0.9979
healthy_cfDNA_67	healthy	cfDNA	287.4	0.93211	0.121353	0.997388
healthy_cfDNA_68	healthy	cfDNA	278.8	0.933894	0.123254	0.997462
healthy_cfDNA_69	healthy	cfDNA	311.2	0.927543	0.139737	0.998162
healthy_cfDNA_70	healthy	cfDNA	315.7	0.934244	0.124535	0.998364
healthy_cfDNA_71	healthy	cfDNA	359.8	0.929461	0.162798	0.998306
healthy_cfDNA_72	healthy	cfDNA	284.3	0.933267	0.125564	0.998292
healthy_cfDNA_73	healthy	cfDNA	301.1	0.930455	0.12167	0.998191
healthy_cfDNA_74	healthy	cfDNA	275.3	0.931545	0.111477	0.997912
healthy_cfDNA_75	healthy	cfDNA	317	0.933562	0.131256	0.998092
healthy_cfDNA_76	healthy	cfDNA	308.2	0.934736	0.112913	0.998133
healthy_cfDNA_77	healthy	cfDNA	318.3	0.929723	0.121069	0.997635
healthy_cfDNA_78	healthy	cfDNA	360.1	0.934072	0.131328	0.997966
healthy_cfDNA_79	healthy	cfDNA	297.3	0.928123	0.108995	0.998083
healthy_cfDNA_80	healthy	cfDNA	347.6	0.929809	0.116528	0.998266
healthy_cfDNA_81	healthy	cfDNA	304.3	0.93079	0.1236	0.998092
healthy_cfDNA_82	healthy	cfDNA	295.1	0.931188	0.122673	0.998171
healthy_cfDNA_83	healthy	cfDNA	289.8	0.929141	0.117034	0.997141
healthy_cfDNA_84	healthy	cfDNA	335.7	0.930272	0.130176	0.997645
healthy_cfDNA_85	healthy	cfDNA	340.5	0.933316	0.137075	0.996848
healthy_cfDNA_86	healthy	cfDNA	324.6	0.933555	0.12177	0.998027
healthy_cfDNA_87	healthy	cfDNA	317.8	0.934809	0.119415	0.997793
healthy_cfDNA_88	healthy	cfDNA	307.8	0.934249	0.112603	0.997498
healthy_cfDNA_89	healthy	cfDNA	304	0.928141	0.125418	0.997354
healthy_cfDNA_90	healthy	cfDNA	301.9	0.934217	0.121485	0.997421
healthy_cfDNA_91	healthy	cfDNA	295.8	0.935683	0.122388	0.998122
healthy_cfDNA_92	healthy	cfDNA	296.1	0.934425	0.117197	0.997785
healthy_cfDNA_93	healthy	cfDNA	279.7	0.928479	0.126682	0.998026
healthy_cfDNA_94	healthy	cfDNA	230.6	0.900238	0.127551	0.997311
healthy_cfDNA_95	healthy	cfDNA	257	0.903489	0.117229	0.997575
healthy_cfDNA_96	healthy	cfDNA	297.9	0.908658	0.124032	0.997944
healthy_cfDNA_97	healthy	cfDNA	266.8	0.885064	0.125762	0.998114
healthy_cfDNA_98	healthy	cfDNA	243.1	0.891894	0.120018	0.99819
healthy_cfDNA_99	healthy	cfDNA	266.8	0.884051	0.120497	0.997486
healthy_cfDNA_100	healthy	cfDNA	247.6	0.929365	0.141894	0.997632
healthy_cfDNA_101	healthy	cfDNA	261.7	0.930966	0.153452	0.997852
healthy_cfDNA_102	healthy	cfDNA	277.4	0.932073	0.152171	0.99617
healthy_cfDNA_103	healthy	cfDNA	250.7	0.928789	0.184343	0.997042
healthy_cfDNA_104	healthy	cfDNA	293.3	0.929022	0.181951	0.997651
healthy_cfDNA_105	healthy	cfDNA	251.5	0.930824	0.165934	0.997701
healthy_cfDNA_106	healthy	cfDNA	293.9	0.928255	0.105308	0.997898
healthy_cfDNA_107	healthy	cfDNA	342.2	0.933522	0.118557	0.997825
healthy_cfDNA_108	healthy	cfDNA	311	0.933928	0.114257	0.997846
healthy_cfDNA_109	healthy	cfDNA	297.3	0.931191	0.114588	0.997824
healthy_cfDNA_110	healthy	cfDNA	295.5	0.933382	0.116767	0.997685
healthy_cfDNA_111	healthy	cfDNA	208.9	0.926604	0.101391	0.997498
healthy_cfDNA_112	healthy	cfDNA	321.8	0.934424	0.1176	0.997574
healthy_cfDNA_113	healthy	cfDNA	319.3	0.933465	0.111728	0.997474
healthy_cfDNA_114	healthy	cfDNA	299.7	0.937383	0.109558	0.997615
healthy_cfDNA_115	healthy	cfDNA	288.4	0.93098	0.107183	0.997698
healthy_cfDNA_116	healthy	cfDNA	324.5	0.933515	0.116585	0.997968
healthy_cfDNA_117	healthy	cfDNA	315.3	0.934232	0.126006	0.997772
healthy_cfDNA_118	healthy	cfDNA	282.3	0.922429	0.122038	0.99785
healthy_cfDNA_119	healthy	cfDNA	290.6	0.930276	0.107658	0.99803
healthy_cfDNA_120	healthy	cfDNA	310.7	0.930524	0.123046	0.998038
healthy_cfDNA_121	healthy	cfDNA	274.5	0.927279	0.100114	0.997756
healthy_cfDNA_122	healthy	cfDNA	349.9	0.936462	0.112278	0.997794
healthy_cfDNA_123	healthy	cfDNA	319.6	0.933929	0.110763	0.997859
healthy_cfDNA_124	healthy	cfDNA	308.2	0.931106	0.117744	0.997871
healthy_cfDNA_125	healthy	cfDNA	273.8	0.933351	0.100376	0.997835
healthy_cfDNA_126	healthy	cfDNA	280.2	0.933259	0.105677	0.997785
healthy_cfDNA_127	healthy	cfDNA	329.2	0.92886	0.119034	0.997959
healthy_cfDNA_128	healthy	cfDNA	300.1	0.933923	0.129202	0.997766
healthy_cfDNA_129	healthy	cfDNA	338.4	0.936632	0.112509	0.997917
healthy_cfDNA_130	healthy	cfDNA	299.7	0.930602	0.111934	0.997824
healthy_cfDNA_131	healthy	cfDNA	328.9	0.936826	0.101578	0.997894
healthy_cfDNA_132	healthy	cfDNA	288.4	0.935496	0.112781	0.997991
healthy_cfDNA_133	healthy	cfDNA	270.2	0.929984	0.111875	0.997766
healthy_cfDNA_134	healthy	cfDNA	318	0.931096	0.139284	0.997907
healthy_cfDNA_135	healthy	cfDNA	302.7	0.93729	0.134916	0.997751
healthy_cfDNA_136	healthy	cfDNA	288.9	0.937311	0.139114	0.996805
healthy_cfDNA_137	healthy	cfDNA	318.4	0.931107	0.133046	0.997096
healthy_cfDNA_138	healthy	cfDNA	374.3	0.938713	0.143599	0.996943
healthy_cfDNA_139	healthy	cfDNA	284.6	0.937201	0.138911	0.996931
healthy_cfDNA_140	healthy	cfDNA	286	0.934637	0.134491	0.996865
healthy_cfDNA_141	healthy	cfDNA	294.9	0.936262	0.135592	0.996902
healthy_cfDNA_142	healthy	cfDNA	290.1	0.937218	0.135598	0.996754
healthy_cfDNA_143	healthy	cfDNA	328.9	0.939748	0.138151	0.997064
healthy_cfDNA_144	healthy	cfDNA	336.4	0.937062	0.162126	0.996749
healthy_cfDNA_145	healthy	cfDNA	338.1	0.932683	0.154207	0.996687
healthy_cfDNA_146	healthy	cfDNA	335.6	0.934182	0.138578	0.996848
healthy_cfDNA_147	healthy	cfDNA	313.2	0.927571	0.121168	0.997462
healthy_cfDNA_148	healthy	cfDNA	316.9	0.926882	0.122125	0.997468
healthy_cfDNA_149	healthy	cfDNA	308.7	0.932637	0.118015	0.997496
healthy_cfDNA_150	healthy	cfDNA	342.3	0.933837	0.135629	0.997568
healthy_cfDNA_151	healthy	cfDNA	327.1	0.933494	0.121013	0.997406
healthy_cfDNA_152	healthy	cfDNA	413.4	0.931004	0.161743	0.997414
healthy_cfDNA_153	healthy	cfDNA	310.2	0.927513	0.122746	0.997247
healthy_cfDNA_154	healthy	cfDNA	305	0.931687	0.118746	0.996977
healthy_cfDNA_155	healthy	cfDNA	277.5	0.927941	0.111345	0.996876
healthy_cfDNA_156	healthy	cfDNA	352.4	0.92936	0.134059	0.996857
healthy_cfDNA_157	healthy	cfDNA	307.5	0.933284	0.112532	0.997009
healthy_cfDNA_158	healthy	cfDNA	322.4	0.931433	0.125814	0.996751
healthy_cfDNA_159	healthy	cfDNA	298.7	0.934252	0.108313	0.996899
healthy_cfDNA_160	healthy	cfDNA	426.8	0.929207	0.121641	0.996711
healthy_cfDNA_161	healthy	cfDNA	294.8	0.930817	0.123254	0.996531
healthy_cfDNA_162	healthy	cfDNA	306.9	0.929744	0.145188	0.996673
healthy_cfDNA_163	healthy	cfDNA	320.3	0.932674	0.125655	0.996745
healthy_cfDNA_164	healthy	cfDNA	302.8	0.935131	0.1243	0.996827
healthy_cfDNA_165	healthy	cfDNA	367.9	0.933913	0.113127	0.996699
healthy_cfDNA_166	healthy	cfDNA	273.4	0.929803	0.125531	0.996702
healthy_cfDNA_167	healthy	cfDNA	414.2	0.927919	0.120515	0.996463
healthy_cfDNA_168	healthy	cfDNA	473.2	0.929655	0.126225	0.996204
healthy_cfDNA_169	healthy	cfDNA	486	0.932697	0.123316	0.99653
healthy_cfDNA_170	healthy	cfDNA	271.8	0.929433	0.154961	0.997739
healthy_cfDNA_171	healthy	cfDNA	320.3	0.929762	0.165554	0.997735
healthy_cfDNA_172	healthy	cfDNA	326	0.9307	0.187568	0.997611
healthy_cfDNA_173	healthy	cfDNA	283.8	0.933747	0.159409	0.99774
healthy_cfDNA_174	healthy	cfDNA	323.4	0.924819	0.159674	0.997736
healthy_cfDNA_175	healthy	cfDNA	279.9	0.933113	0.144177	0.997837
healthy_cfDNA_176	healthy	cfDNA	291.3	0.931838	0.163059	0.997278
healthy_cfDNA_177	healthy	cfDNA	285.7	0.929799	0.149492	0.997291
healthy_cfDNA_178	healthy	cfDNA	303.4	0.933023	0.154243	0.996771
healthy_cfDNA_179	healthy	cfDNA	303	0.935744	0.144771	0.997608
healthy_cfDNA_180	healthy	cfDNA	287.4	0.929469	0.152767	0.997966
healthy_cfDNA_181	healthy	cfDNA	293.7	0.92868	0.148233	0.997594
healthy_cfDNA_182	healthy	cfDNA	276.2	0.932222	0.145322	0.997784
healthy_cfDNA_183	healthy	cfDNA	302.5	0.936187	0.150125	0.997785
healthy_cfDNA_184	healthy	cfDNA	301.6	0.937933	0.138623	0.997734
healthy_cfDNA_185	healthy	cfDNA	283.2	0.931711	0.136788	0.997711
healthy_cfDNA_186	healthy	cfDNA	265.6	0.927358	0.140211	0.996758
healthy_cfDNA_187	healthy	cfDNA	307.1	0.930761	0.141246	0.997086
healthy_cfDNA_188	healthy	cfDNA	278.9	0.935924	0.138242	0.99735
healthy_cfDNA_189	healthy	cfDNA	348.8	0.931814	0.170974	0.997104
healthy_cfDNA_190	healthy	cfDNA	249.6	0.929356	0.097036	0.997196
healthy_cfDNA_191	healthy	cfDNA	332.8	0.930229	0.136546	0.997164
healthy_cfDNA_192	healthy	cfDNA	279	0.930389	0.143782	0.997659
healthy_cfDNA_193	healthy	cfDNA	322.9	0.924585	0.138623	0.997275
healthy_cfDNA_194	healthy	cfDNA	282.7	0.924813	0.13297	0.997415
healthy_cfDNA_195	healthy	cfDNA	318.2	0.925601	0.148084	0.997617
healthy_cfDNA_196	healthy	cfDNA	272.9	0.92765	0.112202	0.99773
healthy_cfDNA_197	healthy	cfDNA	284.7	0.919181	0.102369	0.997461
healthy_cfDNA_198	healthy	cfDNA	268.2	0.922231	0.092323	0.997436
healthy_cfDNA_199	healthy	cfDNA	262	0.922786	0.11894	0.996897
healthy_cfDNA_200	healthy	cfDNA	312.3	0.916375	0.141361	0.997931
healthy_cfDNA_201	healthy	cfDNA	364.8	0.913656	0.164673	0.997999
healthy_cfDNA_202	healthy	cfDNA	294.8	0.924901	0.120228	0.9978
healthy_cfDNA_203	healthy	cfDNA	309.9	0.933335	0.163156	0.997296
healthy_cfDNA_204	healthy	cfDNA	348.3	0.933466	0.179078	0.997428
healthy_cfDNA_205	healthy	cfDNA	315.1	0.93234	0.170362	0.997638
healthy_cfDNA_206	healthy	cfDNA	273.6	0.929016	0.171174	0.997265
healthy_cfDNA_207	healthy	cfDNA	279.5	0.934441	0.162851	0.997357
healthy_cfDNA_208	healthy	cfDNA	304.7	0.932865	0.17915	0.997474
healthy_cfDNA_209	healthy	cfDNA	290.3	0.928105	0.179983	0.997604
healthy_cfDNA_210	healthy	cfDNA	219.8	0.930815	0.073452	0.997184
healthy_cfDNA_211	healthy	cfDNA	293.3	0.916802	0.107904	0.996545
healthy_cfDNA_212	healthy	cfDNA	355.3	0.926928	0.121822	0.996578
healthy_cfDNA_213	healthy	cfDNA	304.8	0.929086	0.101367	0.996834
healthy_cfDNA_214	healthy	cfDNA	357.8	0.922013	0.1109	0.996616
healthy_cfDNA_215	healthy	cfDNA	220.8	0.934102	0.12199	0.996998
healthy_cfDNA_216	healthy	cfDNA	231.5	0.928534	0.135489	0.996694
healthy_cfDNA_217	healthy	cfDNA	295.3	0.9216	0.1411	0.997
healthy_cfDNA_218	healthy	cfDNA	287.4	0.932275	0.125287	0.996211
healthy_cfDNA_219	healthy	cfDNA	274.2	0.923067	0.124551	0.996015
healthy_cfDNA_220	healthy	cfDNA	296.6	0.927994	0.116519	0.996013
healthy_cfDNA_221	healthy	cfDNA	285	0.929118	0.129475	0.996264
healthy_cfDNA_222	healthy	cfDNA	289.5	0.925488	0.120781	0.99579
healthy_cfDNA_223	healthy	cfDNA	261.1	0.9311	0.1541	0.9967
healthy_cfDNA_224	healthy	cfDNA	278.5	0.9329	0.1521	0.9967
healthy_cfDNA_225	healthy	cfDNA	292.4	0.932	0.1693	0.9964
healthy_cfDNA_226	healthy	cfDNA	253.1	0.9279	0.1542	0.9955
healthy_cfDNA_227	healthy	cfDNA	280.5	0.9275	0.1385	0.9962
healthy_cfDNA_228	healthy	cfDNA	336.3	0.9319	0.1905	0.9963
healthy_cfDNA_229	healthy	cfDNA	255.9	0.9362	0.1181	0.9963
healthy_cfDNA_230	healthy	cfDNA	270.8	0.9344	0.1209	0.9963
healthy_cfDNA_231	healthy	cfDNA	287	0.9319	0.1272	0.9963
healthy_cfDNA_232	healthy	cfDNA	281.6	0.9318	0.1201	0.9963
healthy_cfDNA_233	healthy	cfDNA	313.2	0.9322	0.1364	0.9961
healthy_cfDNA_234	healthy	cfDNA	341	0.9342	0.1499	0.9962
healthy_cfDNA_235	healthy	cfDNA	283.5	0.9355	0.1273	0.9953
healthy_cfDNA_236	healthy	cfDNA	266.5	0.9345	0.1492	0.9959
healthy_cfDNA_237	healthy	cfDNA	248.8	0.9346	0.1515	0.9962
healthy_cfDNA_238	healthy	cfDNA	241.5	0.9326	0.1609	0.9962
healthy_cfDNA_239	healthy	cfDNA	363.7	0.9354	0.1808	0.9965
healthy_cfDNA_240	healthy	cfDNA	263	0.9349	0.1472	0.9962
healthy_cfDNA_241	healthy	cfDNA	367.8	0.930784	0.15961	0.996176
healthy_cfDNA_242	healthy	cfDNA	297.6	0.932867	0.121345	0.99576
healthy_cfDNA_243	healthy	cfDNA	306.5	0.928127	0.122986	0.997856
healthy_cfDNA_244	healthy	cfDNA	258	0.9259	0.0746	0.9958
healthy_cfDNA_245	healthy	cfDNA	437	0.9247	0.0841	0.9969
healthy_cfDNA_246	healthy	cfDNA	241.4	0.9265	0.0815	0.9953
healthy_cfDNA_247	healthy	cfDNA	239.3	0.9084	0.0757	0.9954
healthy_cfDNA_248	healthy	cfDNA	285.1	0.9269	0.0836	0.9957
healthy_cfDNA_249	healthy	cfDNA	290	0.9284	0.1549	0.9958
healthy_cfDNA_250	healthy	cfDNA	327.7	0.9276	0.1575	0.996
healthy_cfDNA_251	healthy	cfDNA	393.1	0.9266	0.1582	0.9959
healthy_cfDNA_252	healthy	cfDNA	350.9	0.9236	0.1911	0.9961
healthy_cfDNA_253	healthy	cfDNA	321.7	0.9264	0.141	0.9955
healthy_cfDNA_254	healthy	cfDNA	260.9	0.9267	0.2137	0.9964
healthy_cfDNA_255	healthy	cfDNA	259.7	0.9246	0.2384	0.9961
healthy_cfDNA_256	healthy	cfDNA	253.2	0.9327	0.1999	0.9961
healthy_cfDNA_257	healthy	cfDNA	304.4	0.9295	0.2108	0.9961
healthy_cfDNA_258	healthy	cfDNA	292.2	0.9295	0.2195	0.996
healthy_cfDNA_259	healthy	cfDNA	284.2	0.9267	0.2195	0.9966
healthy_cfDNA_260	healthy	cfDNA	277.9	0.9298	0.2324	0.9963
healthy_cfDNA_261	healthy	cfDNA	258.8	0.9288	0.1458	0.9968
healthy_cfDNA_262	healthy	cfDNA	231.2	0.9325	0.1298	0.9969
healthy_cfDNA_263	healthy	cfDNA	252.5	0.9297	0.1518	0.9969
healthy_cfDNA_264	healthy	cfDNA	259.5	0.9317	0.1515	0.9966
healthy_cfDNA_265	healthy	cfDNA	240.4	0.9253	0.1384	0.997
healthy_cfDNA_266	healthy	cfDNA	262.7	0.9309	0.1337	0.9966
healthy_cfDNA_267	healthy	cfDNA	262.2	0.93	0.1469	0.9972
healthy_cfDNA_268	healthy	cfDNA	237.9	0.9314	0.146	0.9964
healthy_cfDNA_269	healthy	cfDNA	310	0.9359	0.1541	0.9972
healthy_cfDNA_270	healthy	cfDNA	266.7	0.9313	0.1436	0.9973
healthy_cfDNA_271	healthy	cfDNA	249.8	0.933	0.1444	0.9969
healthy_cfDNA_272	healthy	cfDNA	250.1	0.9305	0.1477	0.9969
healthy_cfDNA_273	healthy	cfDNA	290.2	0.9323	0.1564	0.9965
healthy_cfDNA_274	healthy	cfDNA	284.9	0.9305	0.1703	0.9964
healthy_cfDNA_275	healthy	cfDNA	271	0.9285	0.1656	0.9966
healthy_cfDNA_276	healthy	cfDNA	214.6	0.9278	0.1564	0.9973
healthy_cfDNA_277	healthy	cfDNA	289.1	0.9295	0.1811	0.9969
healthy_cfDNA_278	healthy	cfDNA	233.7	0.9346	0.1465	0.9973
healthy_cfDNA_279	healthy	cfDNA	248.6	0.9297	0.1647	0.9968
healthy_cfDNA_280	healthy	cfDNA	280.1	0.9363	0.1654	0.997
healthy_cfDNA_281	healthy	cfDNA	277.8	0.933	0.1714	0.997
healthy_cfDNA_282	healthy	cfDNA	249.6	0.932688	0.093203	0.998112
healthy_cfDNA_283	healthy	cfDNA	274.4	0.929672	0.093564	0.998433
healthy_cfDNA_284	healthy	cfDNA	339.1	0.933353	0.097508	0.998378
healthy_cfDNA_285	healthy	cfDNA	237.2	0.935073	0.078922	0.998305
healthy_cfDNA_286	healthy	cfDNA	226.5	0.936255	0.076202	0.998468
healthy_cfDNA_287	healthy	cfDNA	481.7	0.931034	0.109631	0.998085
healthy_cfDNA_288	healthy	cfDNA	242	0.935192	0.086509	0.998376
healthy_cfDNA_289	healthy	cfDNA	303.5	0.93477	0.093767	0.998032
healthy_cfDNA_290	healthy	cfDNA	335.3	0.933661	0.099537	0.998039
healthy_cfDNA_291	healthy	cfDNA	358.8	0.934827	0.095202	0.997733
healthy_cfDNA_292	healthy	cfDNA	369.3	0.934906	0.106852	0.997835
healthy_cfDNA_293	healthy	cfDNA	431.3	0.929631	0.121056	0.99826
healthy_cfDNA_294	healthy	cfDNA	350.3	0.934037	0.095091	0.997783
healthy_cfDNA_295	healthy	cfDNA	285.4	0.928941	0.090999	0.99813
healthy_cfDNA_296	healthy	cfDNA	283.1	0.933686	0.094008	0.997639
healthy_cfDNA_297	healthy	cfDNA	328.2	0.933788	0.08824	0.997584
healthy_cfDNA_298	healthy	cfDNA	378.2	0.929204	0.103078	0.998293
healthy_cfDNA_299	healthy	cfDNA	305.9	0.928559	0.087633	0.998334
healthy_cfDNA_300	healthy	cfDNA	384.4	0.932992	0.120141	0.998066
healthy_cfDNA_301	healthy	cfDNA	331.5	0.935618	0.092167	0.998014
healthy_cfDNA_302	healthy	cfDNA	303.2	0.936098	0.087661	0.998024
healthy_cfDNA_303	healthy	cfDNA	238.7	0.930154	0.080781	0.998595
healthy_cfDNA_304	healthy	cfDNA	252.3	0.933533	0.097646	0.997852
healthy_cfDNA_305	healthy	cfDNA	303.7	0.935385	0.086492	0.998466
healthy_cfDNA_306	healthy	cfDNA	290.1	0.929641	0.098328	0.998364
healthy_cfDNA_307	healthy	cfDNA	263.2	0.93472	0.093849	0.998585
healthy_cfDNA_308	healthy	cfDNA	284.3	0.937623	0.097982	0.998104
healthy_cfDNA_309	healthy	cfDNA	296.1	0.935789	0.092777	0.998482
healthy_cfDNA_310	healthy	cfDNA	259.7	0.927954	0.08788	0.998467
healthy_cfDNA_311	healthy	cfDNA	295.5	0.92603	0.10306	0.998408
healthy_cfDNA_312	healthy	cfDNA	282.2	0.93022	0.092372	0.998404
healthy_cfDNA_313	healthy	cfDNA	298.4	0.923476	0.101152	0.998465
healthy_cfDNA_314	healthy	cfDNA	274.7	0.92631	0.093423	0.998237
healthy_cfDNA_315	healthy	cfDNA	327.3	0.919902	0.09289	0.998042
healthy_cfDNA_316	healthy	cfDNA	309.6	0.928886	0.098377	0.997888
healthy_cfDNA_317	healthy	cfDNA	258.8	0.929794	0.101209	0.998372
healthy_cfDNA_318	healthy	cfDNA	277.1	0.9306	0.1031	0.9945
healthy_cfDNA_319	healthy	cfDNA	171.5	0.9292	0.0642	0.9958
healthy_cfDNA_320	healthy	cfDNA	161.6	0.927	0.0552	0.9963
healthy_cfDNA_321	healthy	cfDNA	181.6	0.9314	0.0621	0.9965
healthy_cfDNA_322	healthy	cfDNA	351.8	0.9357	0.1276	0.9963
healthy_cfDNA_323	healthy	cfDNA	317.1	0.932	0.1035	0.9951
healthy_cfDNA_324	healthy	cfDNA	180.9	0.9293	0.0591	0.997
healthy_cfDNA_325	healthy	cfDNA	275.9	0.9279	0.1033	0.9959
healthy_cfDNA_326	healthy	cfDNA	282.3	0.9303	0.1039	0.9957
healthy_cfDNA_327	healthy	cfDNA	234.9	0.9302	0.075	0.9975
healthy_cfDNA_328	healthy	cfDNA	166.4	0.9262	0.0596	0.9962
healthy_cfDNA_329	healthy	cfDNA	214.1	0.9314	0.0793	0.9953
healthy_cfDNA_330	healthy	cfDNA	218	0.9312	0.0755	0.9966
healthy_cfDNA_331	healthy	cfDNA	324.9	0.9311	0.1146	0.9975
healthy_cfDNA_332	healthy	cfDNA	294.9	0.9382	0.0866	0.9969
healthy_cfDNA_333	healthy	cfDNA	366.8	0.9354	0.1167	0.9978
healthy_cfDNA_334	healthy	cfDNA	346.2	0.9291	0.1114	0.9981
healthy_cfDNA_335	healthy	cfDNA	273.8	0.9332	0.0819	0.9975
healthy_cfDNA_336	healthy	cfDNA	297.1	0.9354	0.1051	0.9979
healthy_cfDNA_337	healthy	cfDNA	382.6	0.9343	0.1177	0.9979
healthy_cfDNA_338	healthy	cfDNA	243.6	0.9337	0.0788	0.9971
healthy_cfDNA_339	healthy	cfDNA	251.2	0.9302	0.0866	0.9976
healthy_cfDNA_340	healthy	cfDNA	314.9	0.9366	0.0883	0.997
healthy_cfDNA_341	healthy	cfDNA	321.6	0.9347	0.1073	0.9981
healthy_cfDNA_342	healthy	cfDNA	294.8	0.8838	0.1135	0.9937
healthy_cfDNA_343	healthy	cfDNA	440.3	0.9303	0.1249	0.9924
healthy_cfDNA_344	healthy	cfDNA	342.4	0.9308	0.11	0.9945
healthy_cfDNA_345	healthy	cfDNA	290.1	0.9229	0.1096	0.9924
healthy_cfDNA_346	healthy	cfDNA	272.8	0.9296	0.1244	0.9968
healthy_cfDNA_347	healthy	cfDNA	245.3	0.9313	0.1275	0.9969
healthy_cfDNA_348	healthy	cfDNA	271.1	0.9321	0.1206	0.9979
healthy_cfDNA_349	healthy	cfDNA	220.8	0.9258	0.1128	0.9928
healthy_cfDNA_350	healthy	cfDNA	345.2	0.9351	0.1718	0.9976
healthy_cfDNA_351	healthy	cfDNA	320.2	0.9367	0.117	0.9959
healthy_cfDNA_352	healthy	cfDNA	260.4	0.9306	0.1094	0.9963
healthy_cfDNA_353	healthy	cfDNA	307.7	0.934	0.12	0.9952
healthy_cfDNA_354	healthy	cfDNA	309.2	0.9325	0.1103	0.9966
healthy_cfDNA_355	healthy	cfDNA	263.7	0.9331	0.1205	0.9956
healthy_cfDNA_356	healthy	cfDNA	247.7	0.9369	0.0803	0.9973
healthy_cfDNA_357	healthy	cfDNA	179.2	0.9312	0.07	0.9973
healthy_cfDNA_358	healthy	cfDNA	194.4	0.9244	0.0901	0.9967
healthy_cfDNA_359	healthy	cfDNA	154.1	0.9324	0.0677	0.9943
healthy_cfDNA_360	healthy	cfDNA	180.3	0.9356	0.067	0.996
healthy_cfDNA_361	healthy	cfDNA	193.4	0.9367	0.065	0.9921
liver_cfDNA_1	liver	cfDNA	308.7	0.931387	0.147181	0.997145
liver_cfDNA_2	liver	cfDNA	332.4	0.928737	0.174183	0.996731
liver_cfDNA_3	liver	cfDNA	350	0.931891	0.181415	0.996932
liver_cfDNA_4	liver	cfDNA	299.9	0.923031	0.169785	0.997209
liver_cfDNA_5	liver	cfDNA	271.9	0.908695	0.177294	0.996865
liver_cfDNA_6	liver	cfDNA	287.7	0.904133	0.18083	0.996138
liver_cfDNA_7	liver	cfDNA	326.5	0.916723	0.171498	0.997499
liver_cfDNA_8	liver	cfDNA	281.9	0.928551	0.159215	0.996858
liver_cfDNA_9	liver	cfDNA	269.1	0.895332	0.183048	0.997121
liver_cfDNA_10	liver	cfDNA	319.4	0.929246	0.166996	0.996484
liver_cfDNA_11	liver	cfDNA	223.8	0.912524	0.178613	0.995336
liver_cfDNA_12	liver	cfDNA	288.4	0.933036	0.143352	0.998557
liver_cfDNA_13	liver	cfDNA	234.9	0.930758	0.136217	0.998634
liver_cfDNA_14	liver	cfDNA	312.8	0.929003	0.146713	0.99854
liver_cfDNA_15	liver	cfDNA	286.3	0.929697	0.157669	0.998442
liver_cfDNA_16	liver	cfDNA	291.8	0.9238	0.1283	0.9983
liver_cfDNA_17	liver	cfDNA	305.9	0.92588	0.130897	0.998439
liver_cfDNA_18	liver	cfDNA	269.4	0.925593	0.127449	0.998493
liver_cfDNA_19	liver	cfDNA	240.4	0.919937	0.141362	0.998218
liver_cfDNA_20	liver	cfDNA	321.5	0.932145	0.129693	0.998313
liver_cfDNA_21	liver	cfDNA	247.9	0.933411	0.118714	0.998055
liver_cfDNA_22	liver	cfDNA	221.7	0.925671	0.111728	0.9972
liver_cfDNA_23	liver	cfDNA	291.2	0.930729	0.128518	0.997997
liver_cfDNA_24	liver	cfDNA	264.5	0.92444	0.133628	0.99829
liver_cfDNA_25	liver	cfDNA	303.4	0.930505	0.128764	0.998139
liver_cfDNA_26	liver	cfDNA	281.6	0.928907	0.119578	0.997906
liver_cfDNA_27	liver	cfDNA	232.6	0.924037	0.13263	0.998135
liver_cfDNA_28	liver	cfDNA	449.6	0.929601	0.144986	0.997935
liver_cfDNA_29	liver	cfDNA	250.5	0.912888	0.137132	0.998052
liver_cfDNA_30	liver	cfDNA	351.3	0.865968	0.189617	0.997227
liver_cfDNA_31	liver	cfDNA	284.7	0.910275	0.175431	0.998285
liver_cfDNA_32	liver	cfDNA	272.3	0.915048	0.135999	0.998627
liver_cfDNA_33	liver	cfDNA	333.2	0.885659	0.171721	0.998394
liver_cfDNA_34	liver	cfDNA	312.2	0.921741	0.136856	0.998285
liver_cfDNA_35	liver	cfDNA	265.8	0.926305	0.118713	0.998409
liver_cfDNA_36	liver	cfDNA	333.8	0.914737	0.155993	0.998511
liver_cfDNA_37	liver	cfDNA	279.7	0.926607	0.144289	0.998308
liver_cfDNA_38	liver	cfDNA	300.2	0.922285	0.141291	0.998441
liver_cfDNA_39	liver	cfDNA	302.5	0.897785	0.148499	0.99824
liver_cfDNA_40	liver	cfDNA	304.5	0.918436	0.137857	0.998411
liver_cfDNA_41	liver	cfDNA	364.6	0.923063	0.165467	0.99857
liver_cfDNA_42	liver	cfDNA	281.3	0.921874	0.13673	0.998515
liver_cfDNA_43	liver	cfDNA	319.9	0.921105	0.152228	0.998323
liver_cfDNA_44	liver	cfDNA	305.8	0.926045	0.164184	0.996889
liver_cfDNA_45	liver	cfDNA	264	0.921933	0.148471	0.997973
liver_cfDNA_46	liver	cfDNA	275	0.923356	0.160502	0.997434
liver_cfDNA_47	liver	cfDNA	284.6	0.930048	0.150135	0.996568
liver_cfDNA_48	liver	cfDNA	295	0.927068	0.158409	0.997268
liver_cfDNA_49	liver	cfDNA	305.5	0.931547	0.142382	0.997369
liver_cfDNA_50	liver	cfDNA	347	0.928282	0.180982	0.997207
liver_cfDNA_51	liver	cfDNA	236.7	0.922931	0.134515	0.997173
liver_cfDNA_52	liver	cfDNA	513.2	0.853638	0.134277	0.996265
liver_cfDNA_53	liver	cfDNA	233.3	0.862153	0.088659	0.996832
liver_cfDNA_54	liver	cfDNA	288.8	0.89749	0.087016	0.996362
liver_cfDNA_55	liver	cfDNA	231.6	0.811533	0.105618	0.996536
liver_cfDNA_56	liver	cfDNA	258.2	0.890932	0.105795	0.993231
liver_cfDNA_57	liver	cfDNA	288.6	0.921549	0.101269	0.992201
liver_cfDNA_58	liver	cfDNA	262.3	0.908649	0.119993	0.996735
liver_cfDNA_59	liver	cfDNA	316.5	0.803454	0.091858	0.996533
liver_cfDNA_60	liver	cfDNA	481.5	0.925202	0.116246	0.996388
liver_cfDNA_61	liver	cfDNA	212.5	0.828699	0.088802	0.996629
liver_cfDNA_62	liver	cfDNA	340.1	0.928834	0.099259	0.996134
liver_cfDNA_63	liver	cfDNA	304	0.85614	0.097275	0.996536
liver_cfDNA_64	liver	cfDNA	217.9	0.820324	0.100799	0.996278
liver_cfDNA_65	liver	cfDNA	224.8	0.882086	0.094452	0.99742
liver_cfDNA_66	liver	cfDNA	208.3	0.872016	0.087746	0.997033
liver_cfDNA_67	liver	cfDNA	348.3	0.804584	0.10074	0.996586
liver_cfDNA_68	liver	cfDNA	244.6	0.876218	0.102667	0.996213
liver_cfDNA_69	liver	cfDNA	272.3	0.843083	0.090565	0.996488
liver_cfDNA_70	liver	cfDNA	226.8	0.845975	0.097041	0.997078
liver_cfDNA_71	liver	cfDNA	346.9	0.847754	0.0986	0.99729
liver_cfDNA_72	liver	cfDNA	268.4	0.917388	0.0920152	0.996426
liver_cfDNA_73	liver	cfDNA	245.7	0.857818	0.069568	0.997101
liver_cfDNA_74	liver	cfDNA	217.5	0.913557	0.071181	0.997359
liver_cfDNA_75	liver	cfDNA	274.9	0.904589	0.071375	0.997192
liver_cfDNA_76	liver	cfDNA	325.4	0.897955	0.08244	0.997998
liver_cfDNA_77	liver	cfDNA	331.2	0.9204	0.089816	0.99813
liver_cfDNA_78	liver	cfDNA	288.9	0.907261	0.095067	0.998058
liver_cfDNA_79	liver	cfDNA	291	0.91936	0.073091	0.997642
liver_cfDNA_80	liver	cfDNA	281.8	0.915159	0.084732	0.99843
liver_cfDNA_81	liver	cfDNA	267.9	0.923673	0.067473	0.997753
liver_cfDNA_82	liver	cfDNA	268.9	0.881331	0.076641	0.996841
liver_cfDNA_83	liver	cfDNA	248.3	0.904995	0.076754	0.996988
liver_cfDNA_84	liver	cfDNA	265.5	0.918085	0.076228	0.997435
liver_cfDNA_85	liver	cfDNA	258.7	0.926052	0.06998	0.997093
liver_cfDNA_86	liver	cfDNA	310.5	0.923445	0.072819	0.997075
liver_cfDNA_87	liver	cfDNA	300	0.899194	0.080092	0.997045
liver_cfDNA_88	liver	cfDNA	305	0.931658	0.088792	0.996328
liver_cfDNA_89	liver	cfDNA	350.3	0.926756	0.077986	0.996902
liver_cfDNA_90	liver	cfDNA	275.5	0.882428	0.070908	0.995719
liver_cfDNA_91	liver	cfDNA	264.5	0.921828	0.074715	0.997594
liver_cfDNA_92	liver	cfDNA	421.7	0.919454	0.07327	0.99708
liver_cfDNA_93	liver	cfDNA	329.7	0.918243	0.07133	0.996367
liver_cfDNA_94	liver	cfDNA	304.6	0.92798	0.078519	0.996473
liver_cfDNA_95	liver	cfDNA	278.5	0.913423	0.070945	0.996025
liver_cfDNA_96	liver	cfDNA	380.8	0.89056	0.076719	0.996448
liver_cfDNA_97	liver	cfDNA	345.3	0.918573	0.076682	0.994376
liver_cfDNA_98	liver	cfDNA	276.8	0.921643	0.074476	0.996898
liver_cfDNA_99	liver	cfDNA	299.5	0.928638	0.073516	0.994214
liver_cfDNA_100	liver	cfDNA	297.4	0.918714	0.072486	0.997089
liver_cfDNA_101	liver	cfDNA	220.3	0.867084	0.092847	0.996805
liver_cfDNA_102	liver	cfDNA	225.8	0.874855	0.092583	0.997497
liver_cfDNA_103	liver	cfDNA	202.7	0.88366	0.093211	0.995781
liver_cfDNA_104	liver	cfDNA	208.7	0.899067	0.103743	0.997681
liver_cfDNA_105	liver	cfDNA	260.8	0.898009	0.0844798	0.9973
liver_cfDNA_106	liver	cfDNA	282.5	0.883512	0.095757	0.997825
liver_cfDNA_107	liver	cfDNA	231.9	0.930672	0.090911	0.997488
liver_cfDNA_108	liver	cfDNA	218.2	0.902813	0.085344	0.997411
liver_cfDNA_109	liver	cfDNA	221.9	0.867263	0.080175	0.997748
liver_cfDNA_110	liver	cfDNA	266.6	0.911365	0.093654	0.996942
liver_cfDNA_111	liver	cfDNA	225.2	0.923912	0.086593	0.997169
liver_cfDNA_112	liver	cfDNA	285.8	0.914087	0.098935	0.997065
liver_cfDNA_113	liver	cfDNA	259.8	0.923327	0.096136	0.996476
lung_cfDNA_1	lung	cfDNA	246.1	0.914823	0.148453	0.997887
lung_cfDNA_2	lung	cfDNA	266.1	0.908932	0.144258	0.997673
lung_cfDNA_3	lung	cfDNA	231.6	0.917988	0.120746	0.997945
lung_cfDNA_4	lung	cfDNA	285.1	0.926296	0.131828	0.99737
lung_cfDNA_5	lung	cfDNA	264.3	0.918744	0.142253	0.997605
lung_cfDNA_6	lung	cfDNA	263.9	0.924224	0.11961	0.998025
lung_cfDNA_7	lung	cfDNA	270	0.927191	0.107995	0.997727
lung_cfDNA_8	lung	cfDNA	299.1	0.923848	0.131358	0.997468
lung_cfDNA_9	lung	cfDNA	265.3	0.931521	0.119709	0.997245
lung_cfDNA_10	lung	cfDNA	285	0.928572	0.125186	0.997652
lung_cfDNA_11	lung	cfDNA	260.2	0.926434	0.135635	0.997213
lung_cfDNA_12	lung	cfDNA	239.2	0.924776	0.11387	0.997371
lung_cfDNA_13	lung	cfDNA	321	0.926892	0.132438	0.996986
lung_cfDNA_14	lung	cfDNA	286.3	0.923404	0.124008	0.997445
lung_cfDNA_15	lung	cfDNA	264.7	0.920204	0.128166	0.997322
lung_cfDNA_16	lung	cfDNA	276.4	0.915553	0.127795	0.996701
lung_cfDNA_17	lung	cfDNA	273.4	0.928606	0.131302	0.997168
lung_cfDNA_18	lung	cfDNA	321.3	0.923666	0.135917	0.996769
lung_cfDNA_19	lung	cfDNA	316.5	0.926293	0.134273	0.997714
lung_cfDNA_20	lung	cfDNA	241	0.926107	0.118427	0.997683
lung_cfDNA_21	lung	cfDNA	259.6	0.921955	0.142425	0.997632
lung_cfDNA_22	lung	cfDNA	239.1	0.930732	0.119504	0.997591
lung_cfDNA_23	lung	cfDNA	281.1	0.928892	0.125757	0.997898
lung_cfDNA_24	lung	cfDNA	251.5	0.925417	0.129515	0.997753
lung_cfDNA_25	lung	cfDNA	247.3	0.928335	0.133547	0.997469
lung_cfDNA_26	lung	cfDNA	219.7	0.924941	0.122054	0.997604
lung_cfDNA_27	lung	cfDNA	273.6	0.918411	0.124607	0.997162
lung_cfDNA_28	lung	cfDNA	247.5	0.925733	0.129807	0.997095
lung_cfDNA_29	lung	cfDNA	310.5	0.928443	0.145705	0.997938
lung_cfDNA_30	lung	cfDNA	281.2	0.924963	0.151231	0.997645
lung_cfDNA_31	lung	cfDNA	240.5	0.926859	0.138321	0.997355
lung_cfDNA_32	lung	cfDNA	273.6	0.923633	0.167254	0.997309
lung_cfDNA_33	lung	cfDNA	299.2	0.929457	0.18376	0.997589
lung_cfDNA_34	lung	cfDNA	301.4	0.917546	0.167067	0.996984
lung_cfDNA_35	lung	cfDNA	265.4	0.914161	0.171477	0.997383
lung_cfDNA_36	lung	cfDNA	277.9	0.927253	0.157512	0.998081
lung_cfDNA_37	lung	cfDNA	246.4	0.923144	0.159401	0.998012
lung_cfDNA_38	lung	cfDNA	224.4	0.917346	0.156075	0.997548
lung_cfDNA_39	lung	cfDNA	263.9	0.916129	0.176821	0.996834
lung_cfDNA_40	lung	cfDNA	294.1	0.923604	0.162803	0.997558
lung_cfDNA_41	lung	cfDNA	253.3	0.914158	0.16647	0.996139
lung_cfDNA_42	lung	cfDNA	229.4	0.913406	0.175508	0.997058
lung_cfDNA_43	lung	cfDNA	248.8	0.921068	0.164951	0.996835
lung_cfDNA_44	lung	cfDNA	263.1	0.926751	0.163113	0.996783
lung_cfDNA_45	lung	cfDNA	287.6	0.923407	0.155713	0.997211
lung_cfDNA_46	lung	cfDNA	292.8	0.924898	0.173058	0.997447
lung_cfDNA_47	lung	cfDNA	278.2	0.924647	0.155395	0.997085
lung_cfDNA_48	lung	cfDNA	254.8	0.921018	0.152761	0.996664
lung_cfDNA_49	lung	cfDNA	290.3	0.922508	0.191663	0.996179
lung_cfDNA_50	lung	cfDNA	246	0.92331	0.161874	0.997028
lung_cfDNA_51	lung	cfDNA	275.1	0.917931	0.172291	0.996939
lung_cfDNA_52	lung	cfDNA	281.2	0.919554	0.164793	0.997778
lung_cfDNA_53	lung	cfDNA	307.6	0.929474	0.159024	0.997784
lung_cfDNA_54	lung	cfDNA	310.5	0.928286	0.169678	0.997623
lung_cfDNA_55	lung	cfDNA	286.5	0.915185	0.200575	0.997317
lung_cfDNA_56	lung	cfDNA	279.4	0.919844	0.173401	0.997042
lung_cfDNA_57	lung	cfDNA	265.6	0.919887	0.160776	0.996767
lung_cfDNA_58	lung	cfDNA	314	0.917528	0.159918	0.995534
lung_cfDNA_59	lung	cfDNA	310.8	0.927312	0.155448	0.99588
lung_cfDNA_60	lung	cfDNA	285.6	0.922217	0.174347	0.995376
lung_cfDNA_61	lung	cfDNA	291.9	0.92722	0.143374	0.996141
lung_cfDNA_62	lung	cfDNA	323	0.919845	0.191463	0.995563
lung_cfDNA_63	lung	cfDNA	239.2	0.919799	0.152944	0.99492
lung_cfDNA_64	lung	cfDNA	280.9	0.929183	0.137789	0.99519
lung_cfDNA_65	lung	cfDNA	246.8	0.92422	0.126578	0.995121
lung_cfDNA_66	lung	cfDNA	257.3	0.917586	0.161468	0.996709
lung_cfDNA_67	lung	cfDNA	253.9	0.923453	0.142027	0.99691
lung_cfDNA_68	lung	cfDNA	285.1	0.92453	0.155719	0.99706
lung_cfDNA_69	lung	cfDNA	246	0.916119	0.158129	0.996932
lung_cfDNA_70	lung	cfDNA	298.9	0.923925	0.159614	0.997076
lung_cfDNA_71	lung	cfDNA	270.1	0.926174	0.151574	0.997209
lung_cfDNA_72	lung	cfDNA	322.9	0.92716	0.179196	0.996114
lung_cfDNA_73	lung	cfDNA	274.6	0.921872	0.130149	0.996942
lung_cfDNA_74	lung	cfDNA	288.4	0.919517	0.163373	0.997005
lung_cfDNA_75	lung	cfDNA	273.8	0.925351	0.164277	0.997205
lung_cfDNA_76	lung	cfDNA	287.5	0.927813	0.133502	0.997948
lung_cfDNA_77	lung	cfDNA	281.5	0.925773	0.141409	0.99747
lung_cfDNA_78	lung	cfDNA	278.5	0.927251	0.149889	0.99739
lung_cfDNA_79	lung	cfDNA	254.3	0.924736	0.150919	0.997048
lung_cfDNA_80	lung	cfDNA	291.1	0.923779	0.15854	0.997216
lung_cfDNA_81	lung	cfDNA	274.6	0.920695	0.154733	0.996518
lung_cfDNA_82	lung	cfDNA	247.2	0.918649	0.139018	0.996361
lung_cfDNA_83	lung	cfDNA	252.1	0.922458	0.154853	0.996393
lung_cfDNA_84	lung	cfDNA	239.7	0.922375	0.15548	0.996359
lung_cfDNA_85	lung	cfDNA	253.6	0.925686	0.138184	0.997158
lung_cfDNA_86	lung	cfDNA	249.2	0.919193	0.138637	0.99669
lung_cfDNA_87	lung	cfDNA	268.3	0.921505	0.14933	0.99683
lung_cfDNA_88	lung	cfDNA	254	0.927356	0.170814	0.997119
lung_cfDNA_89	lung	cfDNA	222.1	0.92783	0.158611	0.99692
lung_cfDNA_90	lung	cfDNA	268.7	0.926677	0.177031	0.997248
lung_cfDNA_91	lung	cfDNA	250.3	0.929461	0.149225	0.997779
lung_cfDNA_92	lung	cfDNA	306.4	0.932444	0.179234	0.997435
lung_cfDNA_93	lung	cfDNA	248.7	0.926939	0.168194	0.99671
lung_cfDNA_94	lung	cfDNA	211.2	0.926128	0.160127	0.998431
lung_cfDNA_95	lung	cfDNA	266.1	0.928865	0.167499	0.997877
lung_cfDNA_96	lung	cfDNA	261.4	0.927791	0.177986	0.99778
lung_cfDNA_97	lung	cfDNA	239.4	0.930328	0.167901	0.99822
lung_cfDNA_98	lung	cfDNA	244	0.927681	0.15172	0.997796
lung_cfDNA_99	lung	cfDNA	237.3	0.927088	0.180582	0.998202
lung_cfDNA_100	lung	cfDNA	298.8	0.929148	0.1352	0.996374
lung_cfDNA_101	lung	cfDNA	348.8	0.932136	0.143014	0.99633
lung_cfDNA_102	lung	cfDNA	304.1	0.930437	0.121686	0.99631
lung_cfDNA_103	lung	cfDNA	306.8	0.927897	0.13117	0.995971
lung_cfDNA_104	lung	cfDNA	274.5	0.927505	0.116583	0.998031
lung_cfDNA_105	lung	cfDNA	279.4	0.928999	0.116113	0.998004
lung_cfDNA_106	lung	cfDNA	311.2	0.92652	0.136162	0.998004
lung_cfDNA_107	lung	cfDNA	273.1	0.926754	0.120889	0.997973
lung_cfDNA_108	lung	cfDNA	303.6	0.931552	0.116666	0.998088
lung_cfDNA_109	lung	cfDNA	272.6	0.927905	0.135925	0.997942
lung_cfDNA_110	lung	cfDNA	283.8	0.92974	0.124121	0.998042
lung_cfDNA_111	lung	cfDNA	274.5	0.93011	0.123691	0.998075
lung_cfDNA_112	lung	cfDNA	282.6	0.928594	0.121862	0.998201
lung_cfDNA_113	lung	cfDNA	338.9	0.92829	0.141027	0.998225
lung_cfDNA_114	lung	cfDNA	271	0.927083	0.125048	0.998065
lung_cfDNA_115	lung	cfDNA	284.9	0.928961	0.114448	0.998163
lung_cfDNA_116	lung	cfDNA	312.5	0.916875	0.153462	0.998041
lung_cfDNA_117	lung	cfDNA	270	0.933398	0.11819	0.998143
lung_cfDNA_118	lung	cfDNA	300.7	0.931323	0.125829	0.998214
lung_cfDNA_119	lung	cfDNA	288.6	0.925852	0.128582	0.998185
lung_cfDNA_120	lung	cfDNA	281.8	0.92421	0.132304	0.997855
lung_cfDNA_121	lung	cfDNA	330.3	0.931203	0.136063	0.998304
lung_cfDNA_122	lung	cfDNA	258.4	0.937053	0.131593	0.997787
lung_cfDNA_123	lung	cfDNA	315.7	0.927091	0.129918	0.998193
lung_cfDNA_124	lung	cfDNA	259.3	0.915797	0.134492	0.998017
lung_cfDNA_125	lung	cfDNA	320.4	0.929662	0.125201	0.998326
lung_cfDNA_126	lung	cfDNA	285.3	0.921097	0.122551	0.998423
lung_cfDNA_127	lung	cfDNA	352.4	0.931998	0.1416	0.998293
lung_cfDNA_128	lung	cfDNA	333.1	0.928028	0.162969	0.998165
lung_cfDNA_129	lung	cfDNA	383.6	0.926531	0.207402	0.997971
lung_cfDNA_130	lung	cfDNA	301.5	0.932764	0.160283	0.998072
lung_cfDNA_131	lung	cfDNA	316.3	0.931885	0.158117	0.998114
lung_cfDNA_132	lung	cfDNA	272.4	0.931045	0.146411	0.997981
lung_cfDNA_133	lung	cfDNA	298.7	0.931407	0.171083	0.997899
lung_cfDNA_134	lung	cfDNA	299.9	0.925677	0.148146	0.998081
lung_cfDNA_135	lung	cfDNA	295.4	0.917764	0.182111	0.99767
lung_cfDNA_136	lung	cfDNA	318.6	0.918856	0.181946	0.997449
lung_cfDNA_137	lung	cfDNA	298.3	0.929886	0.182434	0.997568
lung_cfDNA_138	lung	cfDNA	280.4	0.915629	0.171654	0.997516
lung_cfDNA_139	lung	cfDNA	267.6	0.930279	0.196115	0.997298
lung_cfDNA_140	lung	cfDNA	264.1	0.916196	0.164759	0.997697
lung_cfDNA_141	lung	cfDNA	267.2	0.923272	0.16764	0.997555
lung_cfDNA_142	lung	cfDNA	279.2	0.904873	0.202661	0.997123
lung_cfDNA_143	lung	cfDNA	259	0.928085	0.158156	0.997223
lung_cfDNA_144	lung	cfDNA	250	0.930962	0.165225	0.995784
lung_cfDNA_145	lung	cfDNA	254	0.926042	0.175032	0.996971
lung_cfDNA_146	lung	cfDNA	279.9	0.924088	0.176467	0.996824
lung_cfDNA_147	lung	cfDNA	280.1	0.910182	0.219574	0.996717
lung_cfDNA_148	lung	cfDNA	279.9	0.920291	0.172967	0.997139
lung_cfDNA_149	lung	cfDNA	223.7	0.905875	0.166695	0.997004
lung_cfDNA_150	lung	cfDNA	279	0.922513	0.176239	0.997651
lung_cfDNA_151	lung	cfDNA	243	0.920258	0.173613	0.997145
lung_cfDNA_152	lung	cfDNA	290.1	0.916579	0.170201	0.997454
lung_cfDNA_153	lung	cfDNA	271.3	0.872125	0.177569	0.99745
lung_cfDNA_154	lung	cfDNA	296.8	0.921967	0.179357	0.99729
lung_cfDNA_155	lung	cfDNA	259.5	0.923319	0.169516	0.9973
lung_cfDNA_156	lung	cfDNA	266.5	0.925862	0.151262	0.997269
lung_cfDNA_157	lung	cfDNA	238.5	0.927592	0.148618	0.997121
lung_cfDNA_158	lung	cfDNA	218.7	0.928192	0.134788	0.996923
lung_cfDNA_159	lung	cfDNA	262.2	0.91716	0.151728	0.996593
lung_cfDNA_160	lung	cfDNA	279.6	0.923266	0.140515	0.99725
lung_cfDNA_161	lung	cfDNA	255.3	0.933545	0.141429	0.997571
lung_cfDNA_162	lung	cfDNA	288.4	0.923197	0.134873	0.997559
lung_cfDNA_163	lung	cfDNA	244.8	0.922956	0.168254	0.996734
lung_cfDNA_164	lung	cfDNA	245.8	0.923807	0.187595	0.996767
lung_cfDNA_165	lung	cfDNA	259.6	0.932115	0.146947	0.997117
lung_cfDNA_166	lung	cfDNA	220.6	0.918889	0.138208	0.997073
lung_cfDNA_167	lung	cfDNA	259.8	0.924752	0.147353	0.997189
lung_cfDNA_168	lung	cfDNA	290.6	0.927031	0.135317	0.997146
lung_cfDNA_169	lung	cfDNA	308.6	0.927478	0.128311	0.997107
lung_cfDNA_170	lung	cfDNA	266	0.921578	0.145928	0.997074
lung_cfDNA_171	lung	cfDNA	296.7	0.930826	0.133797	0.997168
lung_cfDNA_172	lung	cfDNA	318.4	0.932491	0.136726	0.997133
lung_cfDNA_173	lung	cfDNA	262.5	0.930647	0.140456	0.99672
lung_cfDNA_174	lung	cfDNA	341	0.927531	0.150272	0.996153
lung_cfDNA_175	lung	cfDNA	354.6	0.928271	0.16116	0.997272
lung_cfDNA_176	lung	cfDNA	329.1	0.928338	0.131095	0.997531
lung_cfDNA_177	lung	cfDNA	283	0.930889	0.123111	0.997582
lung_cfDNA_178	lung	cfDNA	317.9	0.92823	0.146142	0.997384
lung_cfDNA_179	lung	cfDNA	268.1	0.923344	0.128076	0.997316
lung_cfDNA_180	lung	cfDNA	268.1	0.924125	0.124517	0.997611
lung_cfDNA_181	lung	cfDNA	325	0.931488	0.133181	0.99752
lung_cfDNA_182	lung	cfDNA	313.6	0.925691	0.137224	0.997442
lung_cfDNA_183	lung	cfDNA	277.2	0.923444	0.142048	0.997317
lung_cfDNA_184	lung	cfDNA	315.8	0.926819	0.176251	0.9972
lung_cfDNA_185	lung	cfDNA	248.3	0.926009	0.190796	0.996476
lung_cfDNA_186	lung	cfDNA	332.9	0.92632	0.162032	0.997073
lung_cfDNA_187	lung	cfDNA	264.6	0.926471	0.173309	0.996978
lung_cfDNA_188	lung	cfDNA	239.8	0.910695	0.170749	0.99719
lung_cfDNA_189	lung	cfDNA	264	0.929082	0.174648	0.997218
lung_cfDNA_190	lung	cfDNA	296.2	0.931666	0.169026	0.997414
lung_cfDNA_191	lung	cfDNA	281.9	0.921453	0.173114	0.997258
lung_cfDNA_192	lung	cfDNA	264.6	0.91986	0.187287	0.997166
lung_cfDNA_193	lung	cfDNA	261.8	0.922547	0.186284	0.997241
lung_cfDNA_194	lung	cfDNA	281.6	0.924903	0.173439	0.997458
lung_cfDNA_195	lung	cfDNA	262.6	0.921129	0.183736	0.997433
lung_cfDNA_196	lung	cfDNA	258.8	0.916849	0.181337	0.997421
lung_cfDNA_197	lung	cfDNA	325.1	0.933685	0.198275	0.997474
lung_cfDNA_198	lung	cfDNA	353.3	0.929485	0.196278	0.99768
lung_cfDNA_199	lung	cfDNA	290.3	0.934892	0.173816	0.99719
lung_cfDNA_200	lung	cfDNA	335.7	0.928996	0.175778	0.997771
lung_cfDNA_201	lung	cfDNA	314	0.928993	0.190413	0.997759
lung_cfDNA_202	lung	cfDNA	297.9	0.928697	0.17297	0.997618
lung_cfDNA_203	lung	cfDNA	332.9	0.926808	0.178726	0.997686
lung_cfDNA_204	lung	cfDNA	331.3	0.933231	0.169926	0.997694
lung_cfDNA_205	lung	cfDNA	265.6	0.930193	0.162831	0.997895
lung_cfDNA_206	lung	cfDNA	287.7	0.92727	0.159918	0.997918
lung_cfDNA_207	lung	cfDNA	326.7	0.925578	0.174798	0.997557
lung_cfDNA_208	lung	cfDNA	285.3	0.92595	0.17389	0.998003
lung_cfDNA_209	lung	cfDNA	320.9	0.930144	0.168278	0.997832
lung_cfDNA_210	lung	cfDNA	319.5	0.926045	0.179355	0.997986
lung_cfDNA_211	lung	cfDNA	294.3	0.92773	0.171241	0.99792
lung_cfDNA_212	lung	cfDNA	251.9	0.920333	0.1247	0.997351
lung_cfDNA_213	lung	cfDNA	240.2	0.917258	0.125593	0.99565
lung_cfDNA_214	lung	cfDNA	324.9	0.927197	0.130563	0.997886
lung_cfDNA_215	lung	cfDNA	277.3	0.924156	0.118131	0.997163
lung_cfDNA_216	lung	cfDNA	272.9	0.929054	0.10975	0.997832
lung_cfDNA_217	lung	cfDNA	318.1	0.928721	0.138645	0.997283
lung_cfDNA_218	lung	cfDNA	252.6	0.928231	0.121038	0.99744
lung_cfDNA_219	lung	cfDNA	300.9	0.929017	0.121055	0.997807
lung_cfDNA_220	lung	cfDNA	325.3	0.927169	0.124278	0.997852
lung_cfDNA_221	lung	cfDNA	333	0.931699	0.120359	0.99765
lung_cfDNA_222	lung	cfDNA	349.8	0.922461	0.141362	0.997484
lung_cfDNA_223	lung	cfDNA	334	0.930256	0.154155	0.99694
lung_cfDNA_224	lung	cfDNA	258.5	0.882292	0.134502	0.997295
lung_cfDNA_225	lung	cfDNA	204.1	0.881537	0.116047	0.997851
lung_cfDNA_226	lung	cfDNA	321.5	0.826497	0.166335	0.994859
lung_cfDNA_227	lung	cfDNA	281.1	0.823581	0.139753	0.995836
lung_cfDNA_228	lung	cfDNA	300.3	0.920084	0.13499	0.995689
lung_cfDNA_229	lung	cfDNA	476.7	0.881666	0.125477	0.992447
lung_cfDNA_230	lung	cfDNA	308.7	0.904009	0.153441	0.995309
lung_cfDNA_231	lung	cfDNA	158.7	0.929027	0.101049	0.996771
lung_cfDNA_232	lung	cfDNA	152.5	0.928694	0.102851	0.99685
lung_cfDNA_233	lung	cfDNA	225.8	0.906606	0.127464	0.995639
lung_cfDNA_234	lung	cfDNA	370.1	0.917617	0.189582	0.995781
lung_cfDNA_235	lung	cfDNA	288.6	0.917926	0.152926	0.996461
lung_cfDNA_236	lung	cfDNA	321.9	0.916974	0.16077	0.997113
lung_cfDNA_237	lung	cfDNA	292.3	0.929438	0.157073	0.99632
lung_cfDNA_238	lung	cfDNA	308.5	0.924535	0.155079	0.996913
prostate_cfDNA_1	prostate	cfDNA	236.2	0.832996	0.202893	0.997306
prostate_cfDNA_2	prostate	cfDNA	247.5	0.837262	0.187201	0.997286
prostate_cfDNA_3	prostate	cfDNA	242.5	0.848167	0.176061	0.997155
prostate_cfDNA_4	prostate	cfDNA	258.9	0.879711	0.178391	0.997532
prostate_cfDNA_5	prostate	cfDNA	211	0.80124	0.173209	0.996184
prostate_cfDNA_6	prostate	cfDNA	245.7	0.842278	0.196993	0.996805
prostate_cfDNA_7	prostate	cfDNA	310.3	0.880676	0.176224	0.997407
prostate_cfDNA_8	prostate	cfDNA	248.4	0.897401	0.175974	0.996427
prostate_cfDNA_9	prostate	cfDNA	266.2	0.920531	0.085027	0.997185
prostate_cfDNA_10	prostate	cfDNA	248.3	0.920513	0.097429	0.997707
prostate_cfDNA_11	prostate	cfDNA	251.1	0.925611	0.084821	0.997502
prostate_cfDNA_12	prostate	cfDNA	253.2	0.920787	0.093784	0.996981
prostate_cfDNA_13	prostate	cfDNA	255	0.929501	0.083779	0.997006
prostate_cfDNA_14	prostate	cfDNA	229.5	0.923022	0.078825	0.997322
prostate_cfDNA_15	prostate	cfDNA	211.5	0.923199	0.077205	0.99726
prostate_cfDNA_16	prostate	cfDNA	268.2	0.919533	0.088427	0.996792
prostate_cfDNA_17	prostate	cfDNA	252.9	0.923912	0.088271	0.997056
prostate_cfDNA_18	prostate	cfDNA	222.6	0.917928	0.085768	0.997159
prostate_cfDNA_19	prostate	cfDNA	251.8	0.922251	0.093316	0.996797
prostate_cfDNA_20	prostate	cfDNA	259.4	0.922945	0.087902	0.996472
prostate_cfDNA_21	prostate	cfDNA	192	0.924148	0.08649	0.996682
prostate_cfDNA_22	prostate	cfDNA	246.8	0.917164	0.084202	0.996935
prostate_cfDNA_23	prostate	cfDNA	265.5	0.926563	0.093993	0.997043
prostate_cfDNA_24	prostate	cfDNA	216.5	0.919869	0.083783	0.99636
prostate_cfDNA_25	prostate	cfDNA	235.3	0.923498	0.080437	0.997795
prostate_cfDNA_26	prostate	cfDNA	312.7	0.923455	0.099527	0.997943
prostate_cfDNA_27	prostate	cfDNA	197.1	0.92466	0.097313	0.997567
prostate_cfDNA_28	prostate	cfDNA	274.9	0.922584	0.085027	0.998038
prostate_cfDNA_29	prostate	cfDNA	292.8	0.925651	0.089861	0.997851
prostate_cfDNA_30	prostate	cfDNA	264.3	0.928412	0.085125	0.997689
prostate_cfDNA_31	prostate	cfDNA	276.7	0.927333	0.099713	0.997681
prostate_cfDNA_32	prostate	cfDNA	274.9	0.927359	0.112902	0.997036
prostate_cfDNA_33	prostate	cfDNA	238.2	0.933263	0.087906	0.99777
prostate_cfDNA_34	prostate	cfDNA	259.1	0.932716	0.087853	0.997559
prostate_cfDNA_35	prostate	cfDNA	290.9	0.931624	0.084882	0.99747
prostate_cfDNA_36	prostate	cfDNA	207.4	0.92995	0.087119	0.997893
prostate_cfDNA_37	prostate	cfDNA	254.6	0.932575	0.100029	0.99779
prostate_cfDNA_38	prostate	cfDNA	237.7	0.933459	0.089815	0.997755
prostate_cfDNA_39	prostate	cfDNA	305.9	0.931974	0.168694	0.997843
prostate_cfDNA_40	prostate	cfDNA	298.4	0.930909	0.113116	0.997486
prostate_cfDNA_41	prostate	cfDNA	261.1	0.935848	0.111334	0.997489
prostate_cfDNA_42	prostate	cfDNA	260	0.930038	0.131958	0.997744
prostate_cfDNA_43	prostate	cfDNA	245.7	0.930529	0.1074	0.996943
prostate_cfDNA_44	prostate	cfDNA	258.2	0.932379	0.122574	0.997328
prostate_cfDNA_45	prostate	cfDNA	329	0.931162	0.106377	0.997546
prostate_cfDNA_46	prostate	cfDNA	283.1	0.931906	0.114278	0.997453
prostate_cfDNA_47	prostate	cfDNA	236.8	0.929946	0.108079	0.997497
prostate_cfDNA_48	prostate	cfDNA	259.7	0.931607	0.135838	0.997252
prostate_cfDNA_49	prostate	cfDNA	203	0.933823	0.103113	0.997268
prostate_cfDNA_50	prostate	cfDNA	250.3	0.934227	0.103235	0.997234
prostate_cfDNA_51	prostate	cfDNA	309.3	0.930247	0.124017	0.99721
prostate_cfDNA_52	prostate	cfDNA	184.7	0.927122	0.111519	0.997347
prostate_cfDNA_53	prostate	cfDNA	207.1	0.925383	0.121046	0.997415
prostate_cfDNA_54	prostate	cfDNA	229.1	0.928214	0.125947	0.997016
prostate_cfDNA_55	prostate	cfDNA	173.6	0.924403	0.125954	0.997005
prostate_cfDNA_56	prostate	cfDNA	233.6	0.924136	0.132972	0.997469
prostate_cfDNA_57	prostate	cfDNA	212.8	0.921258	0.123063	0.997543
prostate_cfDNA_58	prostate	cfDNA	150.6	0.920351	0.10964	0.997565
prostate_cfDNA_59	prostate	cfDNA	248.5	0.921022	0.127031	0.997337
prostate_cfDNA_60	prostate	cfDNA	223.2	0.924898	0.125842	0.997201
prostate_cfDNA_61	prostate	cfDNA	195.4	0.919351	0.119658	0.997574
prostate_cfDNA_62	prostate	cfDNA	202.8	0.922782	0.116224	0.997548
prostate_cfDNA_63	prostate	cfDNA	221.7	0.919424	0.128555	0.996781
prostate_cfDNA_64	prostate	cfDNA	175.3	0.922197	0.120166	0.997308
prostate_cfDNA_65	prostate	cfDNA	221.6	0.92275	0.12774	0.996766
prostate_cfDNA_66	prostate	cfDNA	184.4	0.921248	0.124055	0.997247
prostate_cfDNA_67	prostate	cfDNA	189.7	0.924478	0.111025	0.996995
prostate_cfDNA_68	prostate	cfDNA	245.4	0.926103	0.127556	0.997356
prostate_cfDNA_69	prostate	cfDNA	203.9	0.921906	0.120667	0.996787
prostate_cfDNA_70	prostate	cfDNA	192	0.914288	0.122149	0.997252
prostate_cfDNA_71	prostate	cfDNA	193	0.928774	0.11547	0.997279
prostate_cfDNA_72	prostate	cfDNA	247.8	0.928527	0.125709	0.997623
prostate_cfDNA_73	prostate	cfDNA	220.6	0.91907	0.138824	0.997826
prostate_cfDNA_74	prostate	cfDNA	242.6	0.924685	0.128635	0.997825
prostate_cfDNA_75	prostate	cfDNA	252.2	0.927931	0.132618	0.9976
prostate_cfDNA_76	prostate	cfDNA	252.1	0.928002	0.109234	0.997827
prostate_cfDNA_77	prostate	cfDNA	193.1	0.923224	0.125445	0.997285
prostate_cfDNA_78	prostate	cfDNA	207.2	0.928104	0.120529	0.997303
prostate_cfDNA_79	prostate	cfDNA	213.7	0.925084	0.13035	0.99688
prostate_cfDNA_80	prostate	cfDNA	190.9	0.92861	0.115813	0.997387
prostate_cfDNA_81	prostate	cfDNA	239.6	0.936231	0.116624	0.997227
prostate_cfDNA_82	prostate	cfDNA	227.2	0.931346	0.127091	0.997736
prostate_cfDNA_83	prostate	cfDNA	257.3	0.934267	0.138964	0.997683
prostate_cfDNA_84	prostate	cfDNA	217.4	0.934086	0.120867	0.997218
prostate_cfDNA_85	prostate	cfDNA	253.2	0.933087	0.122445	0.997477
prostate_cfDNA_86	prostate	cfDNA	211.3	0.935218	0.104223	0.997661
prostate_cfDNA_87	prostate	cfDNA	222.9	0.933543	0.122635	0.997441
prostate_cfDNA_88	prostate	cfDNA	238.8	0.933509	0.131821	0.997812
prostate_cfDNA_89	prostate	cfDNA	245.7	0.937908	0.138073	0.997766
prostate_cfDNA_90	prostate	cfDNA	225.7	0.934324	0.126404	0.997413
prostate_cfDNA_91	prostate	cfDNA	254.4	0.93287	0.139384	0.997783
prostate_cfDNA_92	prostate	cfDNA	237	0.938011	0.13524	0.997693
prostate_cfDNA_93	prostate	cfDNA	368.8	0.933054	0.112808	0.997471
prostate_cfDNA_94	prostate	cfDNA	339.7	0.929321	0.119345	0.997844
prostate_cfDNA_95	prostate	cfDNA	377.4	0.930084	0.114022	0.997337
prostate_cfDNA_96	prostate	cfDNA	295.6	0.910482	0.105591	0.994949
prostate_cfDNA_97	prostate	cfDNA	362.5	0.930719	0.130835	0.9972
prostate_cfDNA_98	prostate	cfDNA	353.5	0.915383	0.109775	0.997075
prostate_cfDNA_99	prostate	cfDNA	234.5	0.930555	0.104772	0.997293
prostate_cfDNA_100	prostate	cfDNA	286	0.932591	0.102481	0.995533
prostate_cfDNA_101	prostate	cfDNA	330.5	0.90711	0.109126	0.997139
prostate_cfDNA_102	prostate	cfDNA	412	0.921257	0.122017	0.996868
prostate_cfDNA_103	prostate	cfDNA	274.4	0.921595	0.120984	0.996894
prostate_cfDNA_104	prostate	cfDNA	317.3	0.906993	0.126644	0.997514
prostate_cfDNA_105	prostate	cfDNA	290.9	0.930301	0.119559	0.997629
prostate_cfDNA_106	prostate	cfDNA	229.7	0.919975	0.107185	0.997544
prostate_cfDNA_107	prostate	cfDNA	278.6	0.925834	0.107795	0.994227
prostate_cfDNA_108	prostate	cfDNA	253.6	0.915661	0.115806	0.99766
prostate_cfDNA_109	prostate	cfDNA	322.9	0.91384	0.149821	0.995598
prostate_cfDNA_110	prostate	cfDNA	451.9	0.90807	0.156818	0.997902
prostate_cfDNA_111	prostate	cfDNA	329.9	0.9254	0.130812	0.998213
prostate_cfDNA_112	prostate	cfDNA	234.5	0.831004	0.144103	0.996081
prostate_cfDNA_113	prostate	cfDNA	278.9	0.920791	0.130598	0.998471
prostate_cfDNA_114	prostate	cfDNA	282.8	0.929594	0.112416	0.998249
prostate_cfDNA_115	prostate	cfDNA	289.7	0.862468	0.142559	0.997813
prostate_cfDNA_116	prostate	cfDNA	312.6	0.921576	0.12906	0.997335
prostate_cfDNA_117	prostate	cfDNA	223.5	0.901808	0.138799	0.998229
prostate_cfDNA_118	prostate	cfDNA	241.8	0.930628	0.10479	0.99817
prostate_cfDNA_119	prostate	cfDNA	269.9	0.929962	0.115861	0.998559
prostate_cfDNA_120	prostate	cfDNA	259.9	0.9162	0.121527	0.998576
prostate_cfDNA_121	prostate	cfDNA	331.6	0.912824	0.152705	0.997637
prostate_cfDNA_122	prostate	cfDNA	293.6	0.89528	0.140974	0.993547
prostate_cfDNA_123	prostate	cfDNA	287.3	0.911148	0.140861	0.994952
prostate_cfDNA_124	prostate	cfDNA	213.1	0.88477	0.141417	0.997319
prostate_cfDNA_125	prostate	cfDNA	170.5	0.829441	0.121358	0.997243
prostate_cfDNA_126	prostate	cfDNA	222.2	0.912701	0.119299	0.997016
prostate_cfDNA_127	prostate	cfDNA	302.5	0.927563	0.119772	0.997436
prostate_cfDNA_128	prostate	cfDNA	293.3	0.926027	0.130683	0.996782
prostate_cfDNA_129	prostate	cfDNA	311.1	0.881332	0.105049	0.995008
prostate_cfDNA_130	prostate	cfDNA	328.3	0.927474	0.109167	0.995955
prostate_cfDNA_131	prostate	cfDNA	257.1	0.927353	0.101187	0.997166

## Sheet: Supplementary Table 3
Supplementary Table 3. Classification results for cancer detection by methylation (AMF), copy number ratio (CNR), fragment size ratio (FSR), and cancer signature ensemble (CSE) models.
A. AMF
Test	Healthy	Healthy	Colon				Liver				Lung				Prostate
	(<50)	(≥50)
Stage			1	2	3	4	1	2	3	4	1	2	3	4	1	2	3	4
Cancer	0	6	10	11	10	18	12	17	7	3	34	13	4	55		33	16	7
Non-cancer	83	120	2	0	2	1	8	5	1	2	28	4	3	8		9	1	0
Specificity	1	0.9524	83.33	100	83.33	94.74	60	77.27	87.5	60	54.84	76.47	57.14	87.3		78.57	94.12	100
			0.9074				0.7091				0.7114				0.8485
			Sensitivity : 77.16%
B. CNR
Test	Healthy	Healthy	Colon				Liver				Lung				Prostate
	(<50)	(≥50)
Stage			1	2	3	4	1	2	3	4	1	2	3	4	1	2	3	4
Cancer	2	6	11	10	11	19	9	12	6	3	34	13	5	38		14	10	4
Non-cancer	81	120	1	1	1	0	11	10	2	2	28	4	2	25		28	7	3
Specificity	0.9759	0.9524	91.67	90.91	91.67	100	45	54.55	75	60	54.84	76.47	71.43	60.32		33.33	58.82	57.14
			0.9444				0.5455				0.604				0.4242
			Sensitivity : 61.42%
C. FSR
Test	Healthy	Healthy	Colon				Liver				Lung				Prostate
	(<50)	(≥50)
Stage			1	2	3	4	1	2	3	4	1	2	3	4	1	2	3	4
Cancer	4	6	10	9	10	19	18	20	8	4	13	5	4	49		13	12	2
Non-cancer	79	120	2	2	2	0	2	2	0	1	49	12	3	14		29	5	5
Specificity	0.9518	0.9524	83.33	81.82	83.33	100	90	90.91	100	80	20.97	29.41	57.14	77.78		30.95	70.59	28.57
			0.8889				0.9091				0.4765				0.4091
			Sensitivity : 60.49%
D. CSE
Test	Healthy	Healthy	Colon				Liver				Lung				Prostate
	(<50)	(≥50)
Stage			1	2	3	4	1	2	3	4	1	2	3	4	1	2	3	4
Cancer	3	6	12	11	12	19	18	20	8	4	45	16	6	59		34	17	7
Non-cancer	80	120	0	0	0	0	2	2	0	1	17	1	1	4		8	0	0
Specificity	0.9639	0.9524	100	100	100	100	90	90.91	100	80	72.58	94.12	85.71	93.65		80.95	100	100
			1				0.9091				0.8456				0.8788
			Sensitivity : 88.89%
